# Supplementary material for: Effect of Health Information Technologies on Cardiovascular Risk Factors among Patients with Diabetes
Source: Curr Diab Rep. 2019 Apr 27;19(6):28. doi: 10.1007/s11892-019-1152-3 (PMC6486904; doi:10.1007/s11892-019-1152-3)
Supplement: Supplementary file 3 — (XLSX 17 kb) [file 11892_2019_1152_MOESM3_ESM.xlsx]

## Sheet: Table1
Table 1: Study Characteristics
Study	Outcomes	Arms (n)	Country	Sample (N)	Mean age (yrs) (SD)	Type of diabetes (%)	Men (%)	Race (%)	Intervention category	Treatment intervention group received	Treatment control group received	Intervention delivery personnel	Educational intervention components	2-way interactive approach	Intervention period (days)
Baron, S.J.; 2017	SBP, DBP	2	UK	81 (45 T; 36 C)	58.2 (13.6) T; 55.8 (13.8) C	Type II (88%) & I (12%)	0.56	White (25%), Black (33%), Asian (36%), other (6%)	mobile phone-based application for self-care & monitoring	mobile telehealth (self-mornitoring, mobile-phone data transmission, nurse feedback and educational calls) + standard care	standard care	nurse	self-care&mornitoring, lifestyle mordification	no	276
Bujnowska-Fedak, M.M.; 2011	SBP, DBP	2	Porland	100 (50 T; 50 C)	53.1 (25.2) T; 57.5 (27.4) C	Type II	0.54	unclear	mobile phone-based application for self care & monitoring	using a telehome monitoring system that equipped w/ in-home wireless glucose monitor and transmitter	standard care	combination of medical care providers	unclear	no	60
Crowley, M.J.; 2016	SBP, DBP	2	US	50(25 T; 25 C)	60 (8.4) T; 60 (9.2) C	Type II	0.96	White (42%), Black (54%), other(4%)	mobile phone-based application for self care & monitoring	using a telemedicine-based tool incuding telemonitoring, self-managemnt support , medication management, and depression management	standard care	combination of medical care providers	self-care&mornitoring, medication, depression management	yes	183
Faridi, Z.; 2008	SBP, DBP, Weight	2	US	30 (15 T; 15 C)	55.3 (8.7) T; 56.7 (10.6) C	Type II	0.37	unclear	text/SMS	tailored daily messages to enhance self-care behavior	diabetes self-management	nurse	unclear	yes	91
Goodarzi, M.; 2012	HDL, LDL, Triglycerides, Weight	2	Iran	81 (43 T; 38 C)	51.0 (10.3) T; 56.7 (9.8) C	Type II	0.22	unclear	text/SMS	SMS/text about diet, exercise, medication, importance of self-mornitoring.	unclear	unclear	understanding diabetes, self-care monitoring, medication, diet&nutrition, physical activity	no	42
Harno, K.; 2006	SBP, DBP, HDL, LDL, Triglycerides	2	Finland	175 (105 T; 74 C)	unclear	Type II (%unclear) & I (%unclear)	unclear	unclear	mobile-phone based application for self-care & monitoring; web-based application for self-care & monitoring	using an e-health application w/ a diabetes management system and a home care link	standard care	unclear	unclear	no	365
Holman, H; 2014 a	Weight	3	Finland	151 (51 T1; 50 T2; 50 C)	58.6 (11.8) T1; 57.4 (12.1) T2	Type II	0.42	unclear	mobile-phone based application for self-care & monitoring	using a mobile phone-based self-management system that consisted of a blood glucose-measuring system with automatic wireless data transfer, diet manual, physical activity registration, and management of personal goals, all recorded and operated using a diabetes diary app on the mobile phone. Additional counseling was also delivered by nurse.	standard care	combination of medical care providers	self-care&mornitoring, diet&nutrition, physical activity	no	365
Holman, H; 2014 b
Kardas, P.; 2016	SBP, DBP	2	Porland	60 (30 T; 30 C)	59.9 (5.3) T; 59 (8.1) C	Type II	0.583	unclear	mobile phone-based application for self-care & monitoring	using a telemedicine system composed of smart phone and wirelessly connected sensors	unclear	combination of personnel but not all medical care	self-care&mornitoring	no	42
Kempf, K.; 2017	SBP, DBP, HDL, LDL, Weight	2	Germany	167 (93 T; 74 C)	59.0 (9.0) T; 60.0 (8.0) C	Type II	0.54	unclear	web-based application for self-care & monitoring; telephone calls	using a telemedical coaching including medical mental motivation, a formula diet and self-monitoring glucose + standard care	standard care	combination of personnel but not all medical care	self-care&mornitoring, diet&nutrition, quality of life	yes	84
Khanna, R.; 2014	SBP, DBP, HDL, LDL, Triglycerides	2	US	75 (38 T; 37 C)	53 (12) T; 51 (12) C	Type II	0.59	100% Hispanics	mobile phone-based application for self-care & monitoring	using an authormated telephone nutrition support counseling to help self-care and mornitoring of diabetes patients	unclear	none	self-care&mornitoring, diet&nutritio	no	84
Kim, H.S.; 2008	HDL, Triglycerides	2	South Korea	34 (18 T; 16 C)	45.5 (9.1) T; 48.5 (8.0) C	Type II	0.47	unclear	mobile phone-based application for self-care & monitoring; web-based application for self-care & monitoring	using mobile phone and internet to track glucose and receiving recommendations via mobile phone and internet	standard care	nurse	self-care&mornitoring, insulin adjustment&administration, medication, diet&nutrition, physical activity	no	365
Kim, C.S.; 2010	Weight	2	South Korea	100 (50 T; 50 C)	47.8 (9.6) T; 49.0 (10.7) C	Type II	0.5	unclear	text/SMS	using a new system including auto adjustment of insulin dose, more frequent medical advice and feedbacks from health care team + diabetes self-management and education	diabetes self-management & education	unclear	understanding diabetes, insulin adjustment&administration, diet&nutritoin, physical activity	no	84
Kim, H.S.; 2016	SBP, DBP, HDL, LDL, Triglycerides	2	China	34 (18 T; 16 C)	45.5 (9.1) T; 48.5 (8.0) C	Type II	0.47	unclear	mobile phone-based application for self-care & monitoring; web-based application for self-care & monitoring	using internet to tract glucose and receiving recommendations via internet	unclear	combination of medical care providers	self-care&mornitoring	no	183
Lim, S.; 2011 a	HDL, LDL, Triglycerides, Weight	3	South Korea	144 (T1 47; T2 49; C 48)	67.2 (4.1) T1; 67.2 (4.4) T2; 68.1 (5.5) C	Type II	0.42	Asian	mobile phone-based application for self-care & monitoring	individualized medical servicde in which medical instructions are given through the patient's mobile phone.	standard care	combination of medical care providers	self-care&mornitoring, diet&nutrition, physical activity	no	183
Lim, S.; 2011 b
Lim, S.; 2016	SBP, DBP, HDL, LDL, Triglycerides	2	South Korea	100 (50 T; 50 C)	64.3 (5.2) T; 65.8 (4.7) C	Type II	0.75	unclear	mobile phone-based application for self-care & monitoring; web-based application for self-care & monitoring	using a telephone network-connected glucometer to measure glucose and receiving messages via mobile phone + exercise monitoring w/ u-healthcare system + diabetes education	diabetes self-mangement & education (glucose monitoring + exercise w/o u-healthcare system +diabetes education)	combination of personnel but not all medical care	self-care&mornitoring, diet&nutrition, physical activity	no	183
Logan, A.G.; 2012	SBP, DBP	2	Canada	110 (55 T; 55 C)	62.7(7.8) T; 63.1 (9.0) C	Type II (%unclear) & I (%unclear)	0.555	White (65.5%), Black (16.4%), Other (20%)	mobile phone-based application for self-care & monitoring	using a smartphone app parited with a bluetooth-enabled home blood pressure monitoring device to deliver self-care message and alterts.	BP self-mangement and education	physicans	self-care&mornitoring	no	365
McMahon, G.T.; 2005	SBP, DBP, HDL, LDL, Triglycerides	2	US	104 (52 T; 52 C)	64 (7) T; 63 (7) C	Type II (%unclear) & I (%unclear)	0.995	unclear	web-based application for self-care & monitoring	using a web-based care management system that provides educational modules, accepts uploads from monitoring devices, and has an internal messaging system for patients to communicate with the care manager.	standard care	combination of personnel but not all medical care	self-care&mornitoring	yes	365
Orsama, A.L.; 2013	SBP, DBP	2	Finland	56 (27 T; 29 C)	62.3 (6.5) T; 61.5 (9.1) C	Type II	0.54	unclear	mobile phone- and web-based application for self-care & monitoring	Patients using mobile phone, sofetware app and assesement devices to monitor and report information of health parameters from home. Authomatically generated feedback messages linking information provided was given afterwards.	unclear (only assessment at the baseline)	combination of medical care providers	self-management and education	yes	305
Pressman, A.R.; 2014	SBP, LDL	2	US	225 (118 T; 107 C)	55.2 (9.3)	Type II	0.62	unclear	mobile phone-based application for self-care & monitoring; others (PDA)	using an in-home telemornitoring device + standard care (by nurses)	standard care (by nurses)	nurse	unclear	yes	183
Quinn, C.C.; 2011, 1a	SBP, DBP, HDL, LDL, Triglycerides	4	US	(23 T2; 56 C)	52.8 (8.0) T1; 53.2 (8.4) C	Type II	0.5	White (52.4%), Black (39.2%), Other (8.0%)	mobile phone-based application for self-care & monitoring; web-based application for self-care & monitoring	using a diabetes coaching system only (a mobile diabetes management application + a web portal for patients)	standard care	combination of medical care providers	unclear	no	365
Quinn, C.C.; 2011, 2a	SBP, DBP, HDL, LDL, Triglycerides			(22 T2; 56 C)	53.7 (8.2) T2; 53.2 (8.4) C			White (52.4), Black (39.2%), Other (8.0%)	same as above	using 1) a diabetes coaching system + 2) a web portal for patients + 3) a provider portal (only view data)	standard care			no
Quinn, C.C.; 2011, 3a	SBP, DBP, HDL, LDL, Triglycerides			(62 T3; 56 C)	52.0 (8.0) T3; 53.2 (8.4) C			White (52.4), Black (39.2%), Other (8.0%)	same as above	using 1) a diabetes coaching system + 2) a web portal for patients + 3)&4)a provider portal (able to view and access analyzed data,standards of care and evidence-based guidelines) w/ decision support	standard care			no
Rasmussen, O.W.; 2016	SBP, DBP, LDL	2	Denmark	40 (18 T; 22 C)	60.7 (unclear) T; 64.6 (unclear) C	Type II	0.675	unclear	others (video talks)	video consultations	standard care (outpatient treatment)	combination of personnel but not all medical care	unclear	yes	183
Ramachandran, A.; 2013	SBP, DBP, HDL, Triglycerides	2	India	537 (271 T; 266 C)	45.9 (4.8) T; 46.1 (4.6) C	Type II at risk (impaired glucose tolerance)	1	Indians	mobile phone-based application for self-care & monitoring; others	using mobile phone messaging to deliver educational and motivational advice about lifestyle modification.	standard care	combination of personnel but not all medical care	self-care&mornitoring, lifestyle mordification	no	730
Rodriguez-Idigoras, M.I.; 2009	SBP, DBP, LDL	2	Spain	297 (146 T; 151 C)	63.3 (T); 64.5 ©	Type II	1	unclear	mobile phone-based application for self-care & monitoring; others	using a teleassistance system that utilizes real-time transmission of health parameter results, with immediate reply nad telephone consultation.	standard care	combination of medical care providers	unclear	yes	365
Waki, K.; 2014	SBP, DBP, HDL, Triglycerides	2	Japan	54 (27 T; 27 C)	57.1 (10.2) T; 57.4 (9.4) C	Type II	0.76	unclear	mobile phone-based application for self-care & monitoring; others	using a IT system equipped w/ a smartphone, a glycometer, a blood pressure monitor, a pedometer and a scale, and receiving real-time support based on patients inputs	diabetes self-management (w/o devices)	combination of medical care providers	unclear	no	84
Wang, G.; 2017	SBP, DBP, HDL, LDL, Triglycerides	2	China	212 (106 T; 106 C)	52.6 (9.1) T; 54.7 (10.3) C	Type II	0.547	unclear	web-based application for self-care & monitoring	using a website to conduct more frequent self-mononitoring and receiving advice from medical team via text/SMS	standard care	combination of medical care providers	self-care&mornitoring	no	183
Wild, S.H.; 2016	Weight	2	UK	285 (146 T; 139 C)	60.5 (9.8) T; 61.4 (9.8) C	Type II	0.67	unclear	web-based application for self-care & monitoring	using a supported telemonitoring intervention involved self-measurement and transmission to a secure website + standard care (receiving recommendations and care from research nurse)	standard care	combination of medical care providers	self-care&mornitoring, medication, lifestyle modification	no	no
Yoo, H.J.; 2009	SBP, DBP, HDL, LDL, Triglycerides	2	South Korea	111 (57 T; 54 C)	57 (9.1) T; 59.4 (8.4) C	Type II	0.59	unclear	mobile phone-based application for self-care & monitoring	using a mobile phone with glucose measuring device attached and a website for data transmission; receiving recommendations from health professionals	standard care	unclear	understanding diabetes, diet&nutrition, physical activity	no	84
Yoon, K.H.; 2008	HDL, Triglycerides	2	South Korea	51 (25 T; 26 C)	46.8 (8.4) T; 47.5 (9.1) C	Type II	0.47	unclear	text/SMS	SMS group received SMS about diet, exercise, medication, self-monitoring and stress management	telephone rather than Text/SMS follow-up	unclear	understanding diabetes, diet&nutrition, physical activity	yes	365
